# Supplementary material for: Comparative Genomic Analysis Reveals the Mechanism Driving the Diversification of Plastomic Structure in Taxaceae Species
Source: Front Genet. 2020 Jan 14;10:1295. doi: 10.3389/fgene.2019.01295 (PMC6971195; doi:10.3389/fgene.2019.01295)
Supplement: Supplementary file 1 [file DataSheet_1.xlsx]

## Sheet: Sheet1
Supplementary TABLE S1. Sample information of the four Taxus species
Species	Location	Longitude	Latitude
T. cuspidata	Mudanjiang, Heilongjiang, China	130°58' E	44°28' N
T. fuana	Shigatse, Tibet, China	85°15' E	28°40' N
T. wallichiana XI3	Nyingchi, Tibet, China	95°04' E	30°06' N
T. wallichiana XU10	Dayao, Yunan, China	101°19' E	24°47' N

## Sheet: Sheet 2
Supplementary TABLE S2. PCR primers used for assembly in this study
Species	Primer name	Primer sequence (5’--->3’)
T. cuspidata	ycf2-contig2-F	TTTTGTGCTACTCAACATTCTGG
	ycf2-contig2-R	TTGCAAAATGGGTCGATGTA
T. fuana	clpP-contig1-F	ATGGCTACAGCAGACCCAAG
	clpP-contig1-R	CCCGCGAAATAGCTGATAGA
T. wallichiana XI3	X_ycf1-F	CTTTGGGTCTAAGAAACGTG
	X_ycf1-R	CTCCGATTCCGATTCTTC
	X_trnH/trnI-F	AAGAGAATCAGATTGGGTACC
	X_trnH/trnI-R	GCTTATTATGCATCCAGCAG
T. wallichiana XU10	X_ycf1-F	CTTTGGGTCTAAGAAACGTG
	X_ycf1-R	CTCCGATTCCGATTCTTC
	trnH/trnI-F	GCCCCAAACCAATAGACAGT
	trnH/trnI-R	GTAACGCTCACAACTTCCCTC

## Sheet: Sheet3
Supplementary TABLE S3. Information of the samples used for the detection of isomeric plastomes
Species	No. of individuals	Location	Vouchers number
Taxus csupidata	1	Muling County, Heilongjiang, China	HP07
	2	Jidong County, Heilongjiang, China	SS4
	3	Hengren County, Liaoning, China	LTD8
	4	Hengren County, Liaoning, China	FLG2
	5	Wangqing County, Jilin, China	LJ3
	6	Linjiang City, Jilin, China	BLG1
	7	Fusong County, Jilin, China	XLH4
	8	Wangqing County, Jilin, China	HG2
	9	Helong City, Jilin, China	ZFL8
	10	Jian City, Jillin, China	LHS8
	11	Wangqing County, Jilin, China	DHZ28
	12	Linjiang City, Jilin, China	TZG2
	13	Wangqing County, Jilin, China	JGL5
	14	Yanji City, Jilin, China	XF9
	15	Muling County, Heilongjiang, China	SN19
	16	Baishan City, Jilin, China	SCZ2
	17	Linjiang City, Jilin, China	DXS5
	18	Hengren County, Liaoning, China	ZY5
	19	Tonghua City, Jilin, China	SH8
	20	Mudanjiang City, Heilongjiang, China	HCH5

## Sheet: Sheet4
Supplementary TABLE S4. PCR primers used for the detection of isomeric plastomes in this study
Primer name	Primer sequence (5’--->3’)
chlB	GTTCTATCCGCTGCCTG
psbk	CAAATGAAAAGCGGCATC
rps4	CTCCAGGAATGGTAAGCG
trnL/UAA	GTTTCCATACCAAGGCTCAATTC
rpl20	CGGCGAAAATCTCTCTTTCG
rps8	CTTCCCAAGGAATTATGACTG
clpp	GGTAGAGTTATGATTCACCAACC
rpl36	CCTACGAATTAGGCGGCAC
trnC	GGCGACATAGCCAAGTG
psbM	CAACAGCAATAAATGCGAG
petN	GCCCAAGCGATATCGACTATATCC
trnD	CAATTGGTTAGAGTACCGCCC

## Sheet: Sheet5
Supplementary TABLE S5. Primer pairs used for the verification of isomeric plastomes in 20 individuals of T. cuspidata
Primer pairs Individuals	chlB+psbK	rps4+trnL	clpP+rpl36	rpl20+rps8	trnC+psbM	petN+trnD	chlB + rps4	psbK+trnL	clpP+rpl20	rpl36+rps8	trnC+petN	psbM+trnD
HP07	1A11	1A12	1A21	1A22	1A31	1A32	1B11	1B12	1C11	1C12	1C21	1C22
SS4	2A11	2A12	2A21	2A22	2A31	2A32	2B11	2B12	2C11	2C12	2C21	2C22
LTD8	3A11	3A12	3A21	3A22	3A31	3A32	3B11	3B12	3C11	3C12	3C21	3C22
FLG2	4A11	4A12	4A21	4A22	4A31	4A32	4B11	4B12	4C11	4C12	4C21	4C22
LJ3	5A11	5A12	5A21	5A22	5A31	5A32	5B11	5B12	5C11	5C12	5C21	5C22
BLG1	6A11	6A12	6A21	6A22	6A31	6A32	6B11	6B12	6C11	6C12	6C21	6C22
XLH4	7A11	7A12	7A21	7A22	7A31	7A32	7B11	7B12	7C11	7C12	7C21	7C22
HG2	8A11	8A12	8A21	8A22	8A31	8A32	8B11	8B12	8C11	8C12	8C21	8C22
ZFL8	9A11	9A12	9A21	9A22	9A31	9A32	9B11	9B12	9C11	9C12	9C21	9C22
LHS8	10A11	10A12	10A21	10A22	10A31	10A32	10B11	10B12	10C11	10C12	10C21	10C22
DHZ28	11A11	11A12	11A21	11A22	11A31	11A32	11B11	11B12	11C11	11C12	11C21	11C22
TZG2	12A11	12A12	12A21	12A22	12A31	12A32	12B11	12B12	12C11	12C12	12C21	12C22
JGL5	13A11	13A12	13A21	13A22	13A31	13A32	13B11	13B12	13C11	13C12	13C21	13C22
XF9	14A11	14A12	14A21	14A22	14A31	14A32	14B11	14B12	14C11	14C12	14C21	14C22
SN19	15A11	15A12	15A21	15A22	15A31	15A32	15B11	15B12	15C11	15C12	15C21	15C22
SCZ2	16A11	16A12	16A21	16A22	16A31	16A32	16B11	16B12	16C11	16C12	16C21	16C22
DXS5	17A11	17A12	17A21	17A22	17A31	17A32	17B11	17B12	17C11	17C12	17C21	17C22
ZY5	18A11	18A12	18A21	18A22	18A31	18A32	18B11	18B12	18C11	18C12	18C21	18C22
SH8	19A11	19A12	19A21	19A22	19A31	19A32	19B11	19B12	19C11	19C12	19C21	19C22
HCH5	20A11	20A12	20A21	20A22	20A31	20A32	20B11	20B12	20C11	20C12	20C21	20C22
For each row, a specific code indicates the primer pair used for a given individual. The codes in this table are the same as those showed in Supplementary FIGURE S2.

## Sheet: SSR
Table 3. numbers of SSRs.
Unit size	T. cuspidata	T. fuana	T. wallichiana	T. wallichiana var. wallichiana	T. wallichiana var. mairei	T. wallichiana var. chinensis
Mononucleotide repeats	24	27	25	22	19	29
Dinucleotide repeats	12	12	7	7	13	16
Trinucleotide repeats	14	18	9	9	10	18
Tetranucleotide repeats	9	8	7	7	8	7
Pentanucleotide repeats	1	1	1	1	2	1
Hexanucleotide repeats	3	3	1	2	1	2
total	63	69	50	48	53	73

## Sheet: Sheet2
Table S3. Distribution of SSR
ID	SSR nr.	SSR type	SSR	size	start	end
T. cuspidata
	1	c	(AT)5agaagtatacttc(TA)5	33	47	79
	2	p2	(TC)6	12	5528	5539
	3	c	(A)11ggcaagtccacttatttggtcctatcactcatttgggcttataatttatcgttgttaatgttaatagagagaaatattaaaa(TATT)3	105	7366	7470
	4	p1	(T)10	10	8211	8220
	5	p5	(AAATA)3	15	15190	15204
	6	p1	(T)11	11	18028	18038
	7	p3	(AAT)4	12	19258	19269
	8	p2	(AT)5	10	21352	21361
	9	p2	(TA)6	12	24464	24475
	10	p3	(ATA)4	12	27555	27566
	11	p1	(T)10	10	35124	35133
	12	p4	(AAGT)3	12	37205	37216
	13	p1	(T)10	10	37697	37706
	14	p4	(AGGT)3	12	43306	43317
	15	c	(T)10agcattaaaaaaaaatataaaaatcatctttatccctatatattctagttcaatatagaataataatatatta(AT)5	93	46080	46172
	16	p2	(AT)5	10	47921	47930
	17	c	(TACA)3tgtccttcacatcgaactagataaatgaattaaaactattattcattatggcagttccaaagaagcgtacctctaaatct(A)10ttcgcagcaatgtttggaagggaaaagcatatcgggccgcagcaaaagctttttctaatttctatggctcacccaaat(A)10	190	49136	49325
	18	p1	(T)10	10	50219	50228
	19	p1	(A)10	10	54179	54188
	20	p3	(AAT)4	12	60104	60115
	21	p1	(T)10	10	61863	61872
	22	p1	(T)11	11	63164	63174
	23	c*	(CTT)4(TCTTCC)5*	38	64784	64821
	24	p4	(TTCT)3	12	65902	65913
	25	p2	(TA)5	10	71007	71016
	26	p4	(TCCA)3	12	73854	73865
	27	p1	(A)10	10	80519	80528
	28	p1	(T)11	11	82308	82318
	29	p1	(T)10	10	83831	83840
	30	p2	(TA)5	10	84332	84341
	31	p1	(T)11	11	86023	86033
	32	p1	(T)14	14	86655	86668
	33	p1	(T)10	10	87617	87626
	34	p2	(TA)5	10	88830	88839
	35	p2	(AT)6	12	95973	95984
	36	p1	(A)10	10	98091	98100
	37	p6	(TTAATT)3	18	98313	98330
	38	p1	(A)10	10	98590	98599
	39	p2	(GT)5	10	99858	99867
	40	p3	(CAA)4	12	114847	114858
	41	c	(TAGA)3gttc(TCTA)3	28	116427	116454
	42	p1	(T)11	11	117700	117710
	43	p1	(T)11	11	121406	121416
	44	p4	(CATA)3	12	121614	121625
	45	p3	(AAG)4	12	123714	123725
	46	p1	(A)10	10	124534	124543
	47	p3	(AGA)4	12	124915	124926
	48	c	(GAA)4gacgaagaaaaagacgaagaaaaagacgaagaaaaagacgaagaagaaa(AAG)8aaa(AAG)4aaa(AAG)6aaaaagaagaaa(AAG)4aaa(AAG)9aaa(AAG)4aaaaagaagaaaaagaaaaagaagaaaaagaagaaaaagaaaaagaagtag(A)11	252	126195	126446
	49	p6	(AAATAT)3	18	127401	127418
T. fuana
	1	c	(AT)5agaagtatacttc(TA)5	33	44	76
	2	p1	(T)11	11	4704	4714
	3	p2	(TC)6	12	5489	5500
	4	p1	(T)10	10	8167	8176
	5	c	(T)10attctttttttttattgggca(T)15	46	12514	12559
	6	p5	(AAATA)3	15	15174	15188
	7	p1	(T)11	11	18095	18105
	8	p3	(AAT)4	12	19325	19336
	9	p2	(AT)5	10	21383	21392
	10	p2	(TA)8	16	24544	24559
	11	p1	(T)12	12	33618	33629
	12	p1	(T)12	12	35039	35050
	13	p4	(AAGT)3	12	37121	37132
	14	p1	(T)13	13	37597	37609
	15	p4	(TTTA)3	12	39961	39972
	16	p4	(AGGT)3	12	43069	43080
	17	c	(T)11agcatt(A)10tataaaaatcatctttatccctatatattctagttcaatatagaataataatatatta(AT)5	95	45880	45974
	18	p2	(AT)5	10	47723	47732
	19	p1	(A)10	10	49015	49024
	20	p3	(AAT)7	21	59927	59947
	21	p1	(T)10	10	61701	61710
	22	p1	(T)11	11	62993	63003
	23	c*	(TCCTTC)3(CTT)4*(TCTTCC)5*	52	64599	64650
	24	p4	(TTCT)3	12	65731	65742
	25	p1	(T)10	10	66122	66131
	26	p4	(TCCA)3	12	73547	73558
	27	c	(TA)5tttgta(T)13	29	82040	82068
	28	p1	(T)10	10	83579	83588
	29	p1	(T)11	11	85724	85734
	30	p1	(T)14	14	86350	86363
	31	p1	(T)10	10	87312	87321
	32	p2	(TA)5	10	88525	88534
	33	p1	(T)11	11	89329	89339
	34	p2	(AT)7	14	95668	95681
	35	p1	(A)11	11	97784	97794
	36	p1	(A)10	10	98105	98114
	37	p2	(GT)5	10	99544	99553
	38	p1	(A)10	10	112111	112120
	39	p3	(CAA)4	12	114565	114576
	40	c	(TAGA)3gttc(TCTA)3	28	116115	116142
	41	p1	(T)10	10	117384	117393
	42	p1	(T)10	10	117563	117572
	43	p2	(TA)7	14	121186	121199
	44	p4	(CATA)3	12	121322	121333
	45	p1	(A)10	10	124249	124258
	46	p3	(AGA)4	12	124630	124641
	47	c	(GAA)4a(AAG)5aaa(AAG)5aaa(AAG)5aaa(AAG)9aaa(AAG)6aaa(AAG)6aaa(AAG)6aaa(AAG)6aaa(AAG)4aaa(AAG)4aaa(AAG)4aaa(AAG)4aaaaagaagaagaaaaag(AAGAAA)3aagaagtag(A)11	294	125982	126275
T. wallichiana
	1	p2	(TA)5	10	68	77
	2	p1	(T)10	10	8223	8232
	3	c	(T)11attgggca(T)12	31	12586	12616
	4	p5	(AAATA)3	15	15246	15260
	5	p1	(T)11	11	18243	18253
	6	p3	(AAT)4	12	19474	19485
	7	p2	(AT)5	10	21514	21523
	8	p2	(AT)5	10	24498	24507
	9	p2	(TA)6	12	24745	24756
	10	p3	(ATA)4	12	27828	27839
	11	p3	(AAG)4	12	31895	31906
	12	p1	(T)13	13	33948	33960
	13	p4	(AAGT)3	12	37455	37466
	14	p1	(T)10	10	37932	37941
	15	p1	(C)10	10	40874	40883
	16	p4	(AGGT)3	12	43557	43568
	17	p2	(AT)5	10	48195	48204
	18	c	(A)10ttcgcagcaatgtttggaagggaaaagcatatcgggccgcagcaaaagctttttctaatttctatggctcacccaaat(A)10	98	49490	49587
	19	p3	(AAT)5	15	60411	60425
	20	p1	(T)10	10	62236	62245
	21	p1	(T)10	10	63489	63498
	22	c*	(CTT)4(TCTTCC)6*	44	65130	65173
	23	p4	(TTCT)3	12	66260	66271
	24	p3	(ATT)4	12	70808	70819
	25	p4	(TCCA)3	12	74163	74174
	26	p1	(C)10	10	76432	76441
	27	c	(A)10gaataataattatttttgacttga(C)10	44	80603	80646
	28	p1	(T)12	12	82732	82743
	29	p1	(T)10	10	84254	84263
	30	p1	(T)11	11	86430	86440
	31	p1	(T)14	14	87069	87082
	32	p1	(T)10	10	88031	88040
	33	p2	(TA)5	10	89253	89262
	34	p2	(AT)5	10	96412	96421
	35	p1	(A)11	11	98518	98528
	36	p1	(A)10	10	112938	112947
	37	p3	(CAA)4	12	115411	115422
	38	c	(TAGA)3gttc(TCTA)3	28	117031	117058
	39	p1	(T)10	10	118304	118313
	40	p1	(T)10	10	118483	118492
	41	p4	(CATA)3	12	122243	122254
	42	p1	(A)10	10	125099	125108
	43	c	(GAA)5aaagacgaagaaaaatacgaagaaaaatacgaagaaaaatacgaagaaaaatacgaagaaaaatacgaagaaa(AAG)8aaaaaaaagaagaagaaaaagaggaagaagaaaaagaagtag(A)10	164	126816	126979
T.wallichiana var. wallichiana
	1	p2	(TA)5	10	68	77
	2	p1	(T)10	10	8211	8220
	3	c	(T)11attgggca(T)15	34	12574	12607
	4	p5	(AAATA)3	15	15237	15251
	5	p1	(T)11	11	18101	18111
	6	p3	(AAT)4	12	19332	19343
	7	p2	(AT)5	10	21391	21400
	8	p2	(AT)5	10	24374	24383
	9	p2	(TA)6	12	24621	24632
	10	p6	(TTCATA)3	18	26498	26515
	11	p3	(ATA)4	12	27731	27742
	12	p3	(AAG)4	12	31798	31809
	13	p1	(T)12	12	33851	33862
	14	p4	(AAGT)3	12	37344	37355
	15	p1	(T)10	10	37821	37830
	16	p1	(C)10	10	40733	40742
	17	p4	(AGGT)3	12	43416	43427
	18	p2	(AT)5	10	48074	48083
	19	c	(A)10ttcgcagcaatgtttggaagggaaaagcatatcgggccgcagcaaaagctttttctaatttctatggctcacccaaat(A)10	98	49369	49466
	20	p3	(AAT)5	15	60203	60217
	21	p1	(T)10	10	61992	62001
	22	p1	(T)10	10	63260	63269
	23	c*	(CTT)4(TCTTCC)5*	38	64907	64944
	24	p4	(TTCT)3	12	66031	66042
	25	p3	(ATT)4	12	70803	70814
	26	p4	(TCCA)3	12	74539	74550
	27	c	(A)10gaataataattatttttgacttga(C)10	44	80970	81013
	28	p1	(T)12	12	83099	83110
	29	p1	(T)10	10	84621	84630
	30	p1	(T)11	11	86797	86807
	31	p1	(T)14	14	87436	87449
	32	p1	(T)10	10	88398	88407
	33	p2	(TA)5	10	89620	89629
	34	p2	(AT)5	10	96774	96783
	35	p1	(A)11	11	98880	98890
	36	p1	(A)10	10	113309	113318
	37	p3	(CAA)4	12	115792	115803
	38	c	(TAGA)3gttc(TCTA)3	28	117412	117439
	39	p4	(CATA)3	12	122622	122633
	40	p1	(A)10	10	125478	125487
	41	c	(GAA)5aaagacgaagaaaaatacgaagaaaaatacgaagaaaaatacgaagaaaaatacgaagaaaaatacgaagaaa(AAG)8aaaaaaaagaagaagaaaaagaggaagaagaaaaagaagtag(A)10	164	127195	127358
T. wallichiana var. mairei
	1	p2	(TA)5	10	72	81
	2	p2	(TC)6	12	5544	5555
	3	p1	(T)10	10	8226	8235
	4	c	(T)10attgggcg(T)11	29	12587	12615
	5	c	(AAATA)3tatcgaactatcctcacccagggatagaaataaatcaatgtaaatacaacta(T)11	78	15192	15269
	6	p1	(T)11	11	18103	18113
	7	p3	(AAT)4	12	19333	19344
	8	p2	(AT)5	10	21363	21372
	9	c	(TA)7tcaa(AT)6caa(AT)6caa(AT)7	62	24452	24513
	10	p1	(T)14	14	33481	33494
	11	p4	(AAGT)3	12	36976	36987
	12	p2	(TA)5	10	40312	40321
	13	p4	(AGGT)3	12	43377	43388
	14	p2	(AT)5	10	46317	46326
	15	p2	(AT)5	10	48063	48072
	16	p1	(A)10	10	49365	49374
	17	p3	(AAT)5	15	60267	60281
	18	p1	(T)10	10	62005	62014
	19	p1	(T)11	11	63273	63283
	20	c*	(CTT)4(TCTTCC)5*	38	64881	64918
	21	p4	(TTCT)3	12	66005	66016
	22	p4	(TCCA)3	12	74396	74407
	23	p1	(A)10	10	80797	80806
	24	c	(TA)6tttgta(T)10	28	82900	82927
	25	p1	(T)11	11	86610	86620
	26	p1	(T)14	14	87242	87255
	27	p1	(T)10	10	88204	88213
	28	p2	(TA)5	10	89417	89426
	29	p1	(T)15	15	90221	90235
	30	p2	(TA)8	16	96581	96596
	31	p4	(TAAA)3	12	101776	101787
	32	p5	(AAAAT)4	20	106225	106244
	33	p3	(CAA)4	12	115578	115589
	34	c	(TAGA)3gttc(TCTA)3	28	117180	117207
	35	p1	(T)12	12	118453	118464
	36	p1	(T)12	12	122150	122161
	37	p4	(CATA)3	12	122372	122383
	38	c	(GAA)4gacgaagaaaaagaagacgaagaaaaagaagaaaaagac(GAA)4gac(GAA)4	78	127091	127168
	39	c	(GAA)4gacgaagaaaaagaagacgaagaaa(AAG)4aaa(AAG)4aaaaag(A)11gggaaaaaaaaagggaaaaaaaaagg(A)10	117	127286	127402
T. wallichiana var. chinensis
	1	c	(AT)5agaagtatacttc(TA)5	33	44	76
	2	p2	(TC)6	12	5478	5489
	3	p1	(T)10	10	8154	8163
	4	c	(T)10attgggca(T)16	34	12518	12551
	5	p1	(T)14	14	13396	13409
	6	c	(AAATA)3tatcgaactatcctcacccagggatagaaataaatcaatataaatacaacta(T)11	78	15177	15254
	7	p1	(T)11	11	18117	18127
	8	p3	(AAT)4	12	19347	19358
	9	p2	(AT)5	10	21399	21408
	10	p1	(T)10	10	21613	21622
	11	c	(TA)5(AT)5acat(TA)11	46	24601	24646
	12	p1	(T)15	15	33648	33662
	13	p1	(A)10	10	36243	36252
	14	p4	(TTTA)3	12	39963	39974
	15	p2	(TA)7	14	40235	40248
	16	p4	(AGGT)3	12	43165	43176
	17	c	(T)15agcatt(A)10tataaaaatcatctttatccctatatattctagttcaatatagaataataatatatta(AT)5	99	45949	46047
	18	p2	(AT)5	10	47796	47805
	19	c	(A)10ttcgcagcaatgtttggaagggaaaagcatatcgggccgcagcaaaagctttttctaatttctatggctcacccaaat(A)10	98	49073	49170
	20	p1	(A)12	12	54037	54048
	21	p3	(AAT)5	15	60008	60022
	22	p1	(T)10	10	61744	61753
	23	p1	(T)11	11	63000	63010
	24	c*	(TCCTTC)3(CTT)4*(TCTTCC)6*	58	64600	64657
	25	p4	(TTCT)3	12	65738	65749
	26	p1	(T)10	10	66129	66138
	27	p4	(TCCA)3	12	73537	73548
	28	p1	(A)12	12	79900	79911
	29	c	(TA)5tttgta(T)13	29	82043	82071
	30	p1	(T)11	11	85747	85757
	31	p1	(T)14	14	86379	86392
	32	p1	(T)10	10	87341	87350
	33	p2	(TA)5	10	88554	88563
	34	p1	(T)12	12	89358	89369
	35	c	(AT)5(TA)5	20	95697	95716
	36	p1	(A)10	10	98117	98126
	37	p2	(GT)5	10	99460	99469
	38	p1	(A)10	10	112028	112037
	39	p3	(CAA)4	12	114489	114500
	40	c	(TAGA)3gttc(TCTA)3	28	116039	116066
	41	p1	(T)10	10	117486	117495
	42	p1	(T)13	13	121043	121055
	43	p4	(CATA)3	12	121193	121204
	44	p3	(AGA)4	12	124495	124506
	45	c	(GAA)4aaagac(GAA)4aaagac(GAA)4aaagacgaagaagaaa(AAG)5aaa(AAG)9aaa(AAG)7aaaaagaacaagaagaagaaa(AAG)5aaa(AAG)6aaa(AAG)6(A)14gaagaaa(AAG)6aaa(AAG)5aaaaagaagaaa(AAG)4aaaaagaagtag(A)11	315	125775	126089
	46	p3	(GAG)4	12	126489	126500
	47	p2	(TA)6	12	126913	126924

## Sheet: REPUter
Table 4. numbers of repeats.
spicies	Forward	Palindromic	Reverse	Tandem	Total
T. cuspidata	67	3	20	16	106
T. fuana	52	3	33	16	104
T. wallichiana	82	6	2	17	107
T. wallichiana var. wallichiana	77	12	1	18	108
T. wallichiana var. mairei	87	2	1	30	120
T. wallichiana var. chinensis	54	3	33	19	109

## Sheet: tandem repeats
T. cuspidata
number	size(bp)	repeat number	location
1	30	5	15588--15752
2	18	10	21110--21289
3	66	6	26098--26520
4	75	3	26296--26575
5	120	3	26828--27187
6	42	2	32174--32259
7	20	2	60393--60433
8	18	4	61539--61610
9	15	9	62346--62483
9	10	9	62523--62612
10	21	2	66231--66284
11	30	2	67152--67211
12	26	2	67288--67339
13	106	2	67292--67503
14	74	2	67489--67637
15	21	2	68107--68150
16	24	3	123698--123769
T. fuana
1	30	5	15628--15776
2	18	8	21160--21319
3	68	2	23981--24174
4	66	2	26478--26669
5	21	2	55166--55207
6	20	2	60213--60253
7	18	6	61350--61457
8	15	8	62184--62312
9	21	2	66060--66113
10	30	2	66982--67040
11	26	2	67117--67168
12	74	2	67212--67360
13	26	2	79771--79822
14	24	4	123410--123505
15	60	2	124693--124862
16	32	3	127049--127157
T. wallichiana
1	108	2	15351--15565
2	30	6	15720--15914
3	18	7	21309--21450
4	75	2	26437--26657
5	75	3	26729--26968
6	120	2	27221--27460
7	25	2	40435--40484
8	18	8	61840--61983
9	15	8	62703--62826
10	33	3	63523--63625
11	21	3	66568--66639
12	74	2	67805--67963
13	24	2	67929--67992
14	24	2	75471--75518
15	26	2	80447--80498
16	15	3	101288--101332
17	20	3	115509--115569
T. wallichiana var. wallichiana
1	30	5	15602--15750
2	18	8	21167--21326
3	72	2	24023--24221
4	75	3	26631--26870
5	120	2	27123--27362
6	25	4	40242--40342
7	18	6	61631--61738
8	33	3	63293--63395
9	21	3	66338--66409
10	119	2	67237--67536
11	74	2	67698--67890
12	27	2	67860--67917
13	24	2	67923--67986
14	69	3	71296--71539
15	24	2	75846--75893
16	26	2	80813--80864
17	26	2	111475--111526
18	20	3	115889--115949
T. wallichiana var. chinensis
1	30	5.5	15636--15800
2	18	8.8	21176--21335
3	68	2.9	24012--24205
4	29	2.3	24314--24380
5	34	2.8	39978--40073
6	22	2	40188--40231
7	22	3	40623--40688
8	21	2	55257--55298
9	20	2	60301--60341
10	18	3	61438--61491
11	15	6.6	62227--62325
12	18	2.7	62337--62385
13	18	2.9	62377--62429
14	21	2.4	66070--66120
15	30	2	66989--67047
16	26	2	67124--67175
17	74	2	67219--67367
18	26	2	79752--79803
19	24	3	123281--123352
T. wallichiana var. mairei
1	27	2.1	146--201
2	30	5	15642--15791
3	25	2.1	23933--23985
4	29	2.3	24163--24230
5	15	3.8	24455--24511
6	66	4.1	26132--26413
7	120	2	26718--26963
8	109	3	39519--39825
9	96	3	39544--39845
10	19	3.3	40048--40111
11	24	4.7	40074--40181
12	178	2	40165--40515
13	16	4	40827--40890
14	41	2	44844--44925
15	21	2	55515--55556
16	20	2	60559--60599
17	18	4	61681--61752
18	30	4.8	62468--62610
19	15	8.2	62488--62610
20	21	3.6	66334--66408
21	30	2	67276--67335
22	184	4	67430--68178
23	376	2	67430--68178
24	24	2	75692--75739
25	26	2	80640--80691
26	24	2	116551--116598
27	18	3.1	124459--124513
28	60	3.8	125724--125953
29	12	3.8	127358--127403
30	498	2	127816--128812

## Sheet: F+P+R repeats
Table S5. Distribution of forward, palindromic and reverse repeats
species	Size (bp)	Type	Repeat 1 location	Repeat 2 location
T. cuspidata
	238	78235	P	113927
	226	78247	P	113927
	207	26097	F	26163
	157	26318	F	26393
	141	26097	F	26229
	137	26338	F	26413
	128	126267	R	126273
	119	26935	F	27055
	113	126255	R	126255
	115	21115	F	21133
	113	126297	R	126303
	112	26955	F	27075
	106	67291	F	67397
	109	62359	F	62374
	101	26966	F	27086
	104	15619	F	15649
	105	26295	F	26445
	104	21108	F	21144
	90	23706		71028
	101	126255	F	126300
	97	21133	F	21151
	87	62359	F	62389
	82	26318	F	26468
	92	126258	R	126318
	92	126273	F	126318
	89	21151	F	21169
	86	62345	F	62360
	86	126309	R	126333
	75	26097	F	26295
	83	126318	F	126333
	79	62359	F	62404
	81	21163	F	21181
	77	26095	F	26443
	75	26163	F	26445
	75	26229	F	26445
	74	126288	R	126297
	67	15656	F	15686
	73	15589	F	15619
	62	26413	F	26488
	69	62522	F	62531
	71	21151	F	21187
	71	62345	F	62375
	71	126255	R	126288
	60	67107	F	67253
	68	126258	R	126273
	68	126267	R	126318
	68	126267	F	126327
	68	126273	R	126303
	68	126282	F	126351
	68	126288	F	126318
	68	126288	R	126327
	64	62359	F	62419
	67	15626	F	15686
	67	21127	F	21181
	66	126245	F	126335
	66	126342	F	126366
	65	126282	R	126297
	63	21163	F	21199
	63	26884	F	27124
	63	126233	F	126248
	63	126233	F	126320
	63	126233	R	126330
	59	126342	F	126357
	62	126246	R	126255
	62	126255	R	126321
	62	126255	F	126330
	62	126318	F	126348
	62	126333	R	126348
	52	26120	F	26468
	52	26186	F	26468
	52	26252	F	26468
	54	61538	F	61556
	60	26902	F	27022
	60	126245	F	126350
	60	126303	F	126372
	60	126305	R	126372
	60	126357	F	126372
	59	126255	F	126360
	59	126258	F	126318
	59	126258	R	126336
	59	126273	R	126282
	59	126273	F	126342
	59	126288	F	126342
	59	126297	F	126351
	59	126303	R	126327
	59	126303	F	126327
	59	126327	F	126357
	52	26120	F	26393
	52	26186	F	26393
	52	26252	F	26393
T. fuana
	230	77951	P	113653
	218	77963	P	113653
	173	126033	R	126033
	158	126018	R	126063
	126	26477	F	26543
	131	126030	F	126051
	131	126030	R	126057
	128	126042	R	126048
	122	126048	F	126069
	122	126054	R	126084
	119	126057	F	126078
	119	126129	R	126135
	117	15629	F	15659
	113	126036	R	126048
	113	126069	R	126078
	110	124692	F	124752
	108	125969	F	125987
	104	126036	F	126078
	104	126057	F	126099
	100	62197	F	62212
	90	23723	P	70716
	101	126048	F	126090
	96	125981	F	125999
	95	125982	R	125982
	98	125994	F	126123
	98	126078	R	126105
	98	126120	F	126135
	93	124709	F	124769
	96	125958	R	125969
	95	126111	R	126147
	95	126126	R	126147
	87	15659	F	15689
	90	61349	F	61367
	92	126036	R	126048
	92	126090	R	126099
	92	126147	F	126162
	90	21175	F	21193
	86	126030	R	126030
	89	62197	F	62227
	89	126006	R	126030
	77	127048	F	127080
	83	126012	R	126012
	84	125957	F	125993
	84	125981	R	126012
	83	125994	R	126000
	83	126030	F	126093
	83	126030	F	126123
	83	126057	F	126120
	83	126120	F	126150
	83	126150	R	126165
	72	123409	F	123433
	81	125981	F	126017
	80	125949	F	125985
	80	125997	R	126111
	80	126012	F	126126
	80	126033	R	126141
	80	126048	F	126111
	80	126132	R	126141
	79	125957	R	125969
	75	26269	F	26464
	78	125969	F	126005
	77	126030	F	126144
	77	126033	F	126177
	77	126099	R	126126
	70	62197	F	62242
	72	61349	F	61385
	75	125949	R	125981
	68	26192	F	26519
	68	26192	F	26585
	71	126132	F	126162
	70	39964	F	40174
	62	26282	F	26543
	71	21200	F	21218
	71	62183	F	62198
	71	125997	F	126048
	71	126000	F	126048
	71	126018	F	126048
	71	126018	F	126162
	71	126021	R	126162
	71	126033	F	126162
	71	126036	R	126048
	71	126036	R	126162
	71	126111	R	126120
	71	126120	R	126147
	71	126147	F	126177
	60	26282	F	26609
	60	26477	F	26609
	66	125981	R	126123
T. wallichiana
	239	78613	P	114490
	227	78625	P	114490
	158	26444	F	26774
	147	26455	F	26785
	126	61839	F	61857
	133	15751	F	15781
	133	26473	F	26728
	129	26728	F	26803
	117	26489	F	26744
	113	26744	F	26819
	104	62702	F	62717
	108	61839	F	61875
	96	15788	F	15818
	103	15751	F	15811
	89	62702	F	62732
	98	15719	F	15809
	90	61839	F	61893
	85	67804	F	67878
	95	15729	F	15819
	87	26444	F	26519
	90	23889	P	71331
	83	67629	F	67743
	88	15729	F	15789
	80	15350	F	15459
	83	26444	F	26849
	86	26377	F	26914
	79	62702	F	62747
	83	126834	F	126846
	76	26455	F	26530
	70	26536	F	26791
	73	15751	F	15841
	72	26455	F	26860
	72	61839	F	61911
	78	126815	F	126827
	76	26396	F	26933
	66	26536	F	26866
	72	21324	F	21342
	64	62702	F	62762
	66	15788	F	15848
	58	125590	F	125680
	66	126824	F	126848
	65	15729	F	15849
	61	67466	F	67582
	62	26544	F	26724
	62	27232	F	27352
	54	26728	F	26878
	54	61839	F	61929
	60	26682	F	26997
	60	27220	F	27340
	53	67474	F	67590
	59	27281	F	27401
	56	126834	F	126858
	58	15729	F	15759
	51	26606	F	26780
	51	66567	F	66588
	49	62702	F	62777
	55	24218	F	24287
	54	126824	F	126860
	51	26450	F	26606
	51	26525	F	26606
	51	26606	F	26855
	44	23935	P	71331
	44	62865	F	62874
	53	21331	F	21367
	53	21349	F	21367
	53	126896	R	126913
	50	65121	F	65127
	42	26564	F	26744
	42	26740	F	26890
	42	32421	P	32421
	45	26697	F	27012
	48	63518	F	63551
	41	115508	F	115528
	50	27267	F	27387
	50	125563	F	125623
	40	67928	F	67952
	43	15751	F	15871
	42	65129	F	65135
	45	27295	F	27415
	38	26489	F	26894
	38	26564	F	26894
	38	26819	F	26894
	44	126834	F	126870
	37	40326	F	40553
	40	26536	F	26617
	43	126896	R	126896
	36	15394	F	15503
	36	15848	F	15878
	42	40	P	40
	35	62865	F	62883
T. wallichiana var. wallichiana
	311	23765	P	71485
	239	78979	P	114870
	227	78991	P	114870
	175	71295	F	71364
	158	26340	F	26676
	147	26351	F	26687
	138	24079	P	71347
	133	26369	F	26630
	129	26630	F	26705
	118	67236	F	67352
	117	26385	F	26646
	112	24079	P	71304
	110	67244	F	67360
	113	26646	F	26721
	119	67697	F	67771
	106	71295	F	71433
	97	24094	P	71442
	90	61630	F	61648
	89	62487	F	62502
	91	62473	F	62488
	87	26340	F	26415
	90	21182	F	21200
	90	24127	P	71416
	83	67522	F	67636
	87	15633	F	15663
	83	26340	F	26751
	83	127212	F	127224
	76	26351	F	26426
	79	15611	F	15671
	79	62487	F	62517
	70	26432	F	26693
	70	40241	F	40266
	73	67785	F	67886
	72	26351	F	26762
	72	61630	F	61666
	78	127193	F	127205
	71	67711	F	67886
	76	62473	F	62503
	67	67346	F	67469
	66	26432	F	26768
	71	21189	F	21225
	71	21207	F	21225
	69	24079	F	24148
	58	125968	F	126058
	57	15633	F	15693
	64	62487	F	62532
	66	127202	F	127226
	58	24022	F	24163
	61	67236	F	67475
	59	26264	F	26816
	62	26440	F	26626
	62	27134	F	27254
	52	24079	P	71295
	61	62473	F	62518
	54	24163	P	71485
	54	26630	F	26780
	54	61630	F	61684
	60	26584	F	26899
	60	27122	F	27242
	50	67808	F	67909
	53	67244	F	67483
	59	27183	F	27303
	56	127212	F	127236
	58	15611	F	15641
	48	46056	F	46153
	48	67734	F	67909
	51	26508	F	26682
	51	66337	F	66358
	57	21207	F	21243
	54	24022	F	24094
	54	24022	P	71347
	54	24022	P	71416
	50	15670	F	15700
	45	40241	F	40291
	54	127202	F	127238
	51	26346	F	26508
	51	26421	F	26508
	51	26508	F	26757
	44	62635	F	62644
	53	21189	F	21243
	53	127274	R	127291
	49	62487	F	62547
	42	26460	F	26646
	42	26642	F	26792
	42	32323	P	32323
	45	26599	F	26914
	48	63288	F	63321
	41	115888	F	115908
	50	27169	F	27289
	50	125941	F	126001
T. wallichiana var. mairei
	499	127815	F	128313
	248	78809	P	114654
	199	67738	F	67930
	197	67605	F	67981
	170	125723	F	125783
	148	67605	F	67789
	153	125740	F	125800
	141	26131	F	26197
	129	26143	F	26209
	124	40201	F	40379
	120	127093	F	127237
	102	39518	F	39627
	110	67429	F	67618
	110	67429	F	67802
	110	67429	F	67994
	110	125723	F	125843
	97	39652	F	39748
	90	23714	P	71565
	94	62501	F	62516
	97	67442	F	67631
	97	67442	F	67815
	97	67442	F	68007
	93	125740	F	125860
	88	127127	F	127142
	90	15641	F	15701
	88	62487	F	62502
	77	39543	F	39748
	87	15674	F	15704
	86	127142	F	127271
	79	127136	F	127151
	84	127078	F	127222
	80	15651	F	15711
	83	127151	F	127280
	79	62501	F	62531
	75	26131	F	26263
	70	127082	F	127178
	64	67930	F	68114
	74	127157	F	127271
	63	26143	F	26275
	73	62487	F	62517
	73	127127	F	127157
	69	40092	F	40116
	71	127271	F	127286
	60	67231	F	67377
	70	127085	F	127280
	70	127097	F	127193
	70	127166	F	127280
	62	67541	F	67726
	62	67541	F	68102
	58	26296	F	26371
	57	15674	F	15734
	64	62501	F	62546
	64	127136	F	127166
	66	15644	F	15674
	55	127079	F	127145
	55	127193	F	127241
	62	127280	F	127295
	65	26778	F	26898
	58	125750	F	125960
	58	125810	F	125960
	58	125870	F	125960
	54	66333	F	66354
	62	127237	F	127288
	52	127163	F	127178
	55	127079	F	127160
	58	127178	F	127292
	61	21180	F	21198
	61	127079	F	127289
	60	15641	F	15731
	60	21173	F	21209
	60	26770	F	26890
	59	127172	F	127271
	56	127301	R	127301
	52	127148	F	127178
	58	62487	F	62532
	55	127079	F	127130
	48	40826	F	40842
	54	61680	F	61698
	50	15711	F	15741
	50	67553	F	67930
	50	127292	F	127307
	53	127066	F	127225
	55	127145	F	127223
	55	127193	F	127292
	51	26717	F	26843
	44	62649	F	62658
	44	125764	F	125974
	44	125824	F	125974
	44	125884	F	125974
	50	127163	F	127307
T. wallichiana var. chinensis
	209	77941	P	113598
	197	77953	P	113598
	120	15650	F	15680
	103	15667	F	15697
	90	23754	P	70706
	96	15637	F	15667
	96	21191	F	21209
	87	125828	R	125850
	86	125769	F	125787
	84	62226	F	62241
	83	15650	F	15710
	70	62240	F	62255
	77	125889	R	125889
	68	26267	F	26594
	75	26344	F	26539
	73	15667	F	15727
	74	125883	R	125916
	74	125916	R	125943
	63	26354	F	26615
	62	26357	F	26552
	69	125828	F	125918
	65	26294	F	26474
	68	21191	F	21227
	71	26966	F	27086
	71	125829	F	125997
	71	125838	F	125868
	71	125838	R	125892
	71	125844	R	125856
	71	125856	R	125868
	71	125868	R	125916
	71	125874	R	126009
	71	125904	R	125997
	60	26552	F	26618
	59	26401	F	26506
	69	62226	F	62256
	69	125828	F	125858
	69	125828	R	125886
	62	39977	F	40011
	68	15635	F	15695
	68	125838	F	125898
	68	125838	R	125916
	68	125838	F	125919
	68	125847	F	126006
	68	125898	F	125916
	68	125916	F	125976
	68	125919	F	125997
	67	24049	F	24117
	56	125928	R	125928
	63	26974	F	27094
	66	125828	F	125900
	66	125828	R	125997
	59	125829	R	125994
	55	62240	F	62270
	62	125994	R	125994
	65	125838	F	125862
	65	125844	F	125916
	65	125844	R	125922
	65	125847	F	125928
	65	125856	R	125910
	60	66943	F	67089
	63	125828	F	125846
	59	125856	F	126015
	59	126006	R	126006
	62	125814	R	126006
	62	125823	F	126012
	62	125841	R	126006
	62	125844	R	126006
	62	125865	R	125904
	62	125868	F	125928
	62	125889	F	126006
	62	125928	R	126003
	62	125928	F	126009
	57	40013	F	40246
	60	125810	R	125823
	60	125916	F	126015
	59	125814	F	125886
	59	125832	R	125856
	59	125835	F	125994
	59	125838	R	125916
	59	125838	F	126009
	59	125844	F	125886
	59	125847	R	125946
	59	125856	R	125922
	59	125865	R	125928
	59	125865	F	125946
	59	125886	R	125892
	59	125910	F	125931
	59	125946	R	125979
	59	125958	R	125967
	56	64599	F	64605
